# Supplementary material for: First Identification, Recombinant Production, and Structural Characterization of a Putative Structural Protein from the Haseki Tick Virus Polyprotein
Source: Biomolecules. 2025 Dec 3;15(12):1690. doi: 10.3390/biom15121690 (PMC12730655; doi:10.3390/biom15121690)
Supplement: Supplementary file 1 [file biomolecules-15-01690-s001.zip]

Archive with 1 entries (1 files):
- biomolecules-3973405-supplementary.pdf
